# Supplementary material for: Navigation Support during Transitions in Care for Persons with Complex Care Needs: A Systematic Review
Source: Healthcare (Basel). 2024 Sep 10;12(18):1814. doi: 10.3390/healthcare12181814 (PMC11431248; doi:10.3390/healthcare12181814)
Supplement: Supplementary file 1 [file healthcare-12-01814-s001.zip]

Archive with 5 entries (5 files):
- File S1_Systematic review search strategy.pdf
- File S2_Evidence profile.pdf
- File S3_Intervention duration.pdf
- Table S1 PRISMA for Abstracts Checklist.pdf
- Table S2 PRISMA Checklist.pdf
